# Supplementary material for: The efficacy of a novel zinc-containing desensitizer CAREDYNE Shield for cervical dentin hypersensitivity: a pilot randomized controlled trial
Source: BMC Oral Health. 2022 Jul 17;22:294. doi: 10.1186/s12903-022-02324-w (PMC9288651; doi:10.1186/s12903-022-02324-w)
Supplement: Supplementary file 2 — Additional file2. The data in this study is attached in Additional file 2 [file 12903_2022_2324_MOESM2_ESM.xlsx]

## Sheet: Pain in response to air stimuli
	Pain in response to air stimuli
	Caredyne							Nanoseal
				VRS score							VRS score
	Age	Sex	Teeth	Before treatment (A)	4w after treatment (B)	B-A		Age	Sex	Teeth	Before treatment (A)	4w after treatment (B)	B-A
	61	F	15	2	0	-2		36	F	45	1	1	0
	50	M	36	2	0	-2		75	F	26	2	1	-1
	71	F	46	3	2	-1		72	F	35	1	2	1
	70	F	36	2	－	－		80	M	26	1	2	1
	63	F	16	1	0	-1		78	F	37	1	1	0
	75	F	24	2	2	0		56	F	13	2	0	-2
	74	F	15	1	－	－		56	F	21	3	2	-1
	80	M	43	2	0	-2		56	F	31	1	0	-1
	78	F	16	2	1	-1		70	F	12	1	1	0
	56	F	42	3	1	-2		70	F	35	2	1	-1
	70	F	45	1	3	2		48	F	46	1	－	－
	70	F	23	2	3	1		68	F	13	1	1	0
	80	F	11	1	1	0		68	F	35	1	1	0
	80	F	25	1	1	0		71	F	15	3	2	-1
	80	F	31	3	2	-1		69	F	13	1	0	-1
	80	F	42	3	1	-2		47	F	13	2	1	-1
	48	F	14	3	－	－		47	F	16	2	1	-1
	48	F	26	3	－	－		67	F	17	2	－	－
	68	F	23	1	1	0		67	F	21	1	－	－
	68	F	47	1	0	-1		65	M	33	1	0	-1

## Sheet: Gingival condition
	Gingival condition near the target area
	Caredyne							Nanoseal
				GI score							GI score
	Age	Sex	Teeth	Before treatment (A)	4w after treatment (B)	B-A		Age	Sex	Teeth	Before treatment (A)	4w after treatment (B)	B-A
	61	F	15	0	1	1		36	F	45	0	2	2
	50	M	36	2	1	-1		75	F	26	0	0	0
	71	F	46	0	0	0		72	F	35	0	1	1
	70	F	36	1	－	－		80	M	26	0	1	1
	63	F	16	0	0	0		78	F	37	1	0	-1
	75	F	24	0	1	1		56	F	13	0	0	0
	74	F	15	0	－	－		56	F	21	0	0	0
	80	M	43	0	0	0		56	F	31	0	0	0
	78	F	16	0	0	0		70	F	12	0	0	0
	56	F	42	2	0	-2		70	F	35	0	1	1
	70	F	45	2	2	0		48	F	46	1	－	－
	70	F	23	0	1	1		68	F	13	2	0	-2
	80	F	11	2	1	-1		68	F	35	2	1	-1
	80	F	25	2	1	-1		71	F	15	1	1	0
	80	F	31	1	2	1		69	F	13	0	1	1
	80	F	42	1	1	0		47	F	13	0	0	0
	48	F	14	0	－	－		47	F	16	1	1	0
	48	F	26	0	－	－		67	F	17	2	－	－
	68	F	23	1	1	0		67	F	21	1	－	－
	68	F	47	1	0	-1		65	M	33	1	1	0

## Sheet: Oral hygiene status
	Oral hygiene status of the treated dentin surface
	Caredyne							Nanoseal
				PI score							PI score
	Age	Sex	Teeth	Before treatment (A)	4w after treatment (B)	B-A		Age	Sex	Teeth	Before treatment (A)	4w after treatment (B)	B-A
	61	F	15	0	1	1		36	F	45	0	0	0
	50	M	36	1	2	1		75	F	26	1	1	0
	71	F	46	0	1	1		72	F	35	0	1	1
	70	F	36	0	－	－		80	M	26	0	0	0
	63	F	16	0	0	0		78	F	37	1	0	-1
	75	F	24	0	1	1		56	F	13	0	0	0
	74	F	15	0	－	－		56	F	21	0	0	0
	80	M	43	1	0	-1		56	F	31	0	0	0
	78	F	16	0	0	0		70	F	12	0	0	0
	56	F	42	0	0	0		70	F	35	0	0	0
	70	F	45	0	1	1		48	F	46	1	－	－
	70	F	23	0	1	1		68	F	13	0	0	0
	80	F	11	1	0	-1		68	F	35	0	0	0
	80	F	25	1	1	0		71	F	15	0	0	0
	80	F	31	1	1	0		69	F	13	0	0	0
	80	F	42	3	1	-2		47	F	13	0	0	0
	48	F	14	1	－	－		47	F	16	0	0	0
	48	F	26	1	－	－		67	F	17	2	－	－
	68	F	23	0	0	0		67	F	21	1	－	－
	68	F	47	0	0	0		65	M	33	1	2	1
